# Supplementary material for: Nest site availability and niche differentiation between two cavity‐nesting birds in time and space
Source: Ecol Evol. 2019 Sep 27;9(20):11904–10. doi: 10.1002/ece3.5698 (PMC6822027; doi:10.1002/ece3.5698)
Supplement: Supplementary file 4 [file ECE3-9-11904-s004.xlsx]

## Sheet: Sheet1
nestbox ID	Species	Distance to human settlement	1st egg laying date	Occuptation stage	Inter- or intra-specific occupation	Note
C29	1	982.73	2018-04-07
C31	1	1117.54	2018-04-07
C28	1	941.26	2018-04-08
A22	1	1306.64	2018-04-08
C27	1	859.46	2018-04-10
C23	1	451.63	2018-04-11
A44	1	2014.29	2018-04-11
C30	1	1007.85	2018-04-12
A11	1	1011.72	2018-04-12
A84	1	3185.88	2018-04-13
E26	1	310.05	2018-04-14
E22	1	395.93	2018-04-14
A07	1	906.49	2018-04-14
A18	1	1174.81	2018-04-14
A26	1	1470.91	2018-04-14
A27	1	1546.25	2018-04-14
A31	1	1723.19	2018-04-14
A37	1	1900.29	2018-04-14
A85	1	3197.59	2018-04-14
BO5	1	95.52	2018-04-15
E27	1	290.64	2018-04-15
E06	1	865.54	2018-04-15
A23	1	1370.54	2018-04-15
A29	1	1676.41	2018-04-15
C15	1	179.64	2018-04-16
A19	1	1252.07	2018-04-16
E21	1	446.54	2018-04-17
A01	1	849.35	2018-04-17
A78	1	2855.83	2018-04-17
A02	1	909.93	2018-04-18
A03	1	976.96	2018-04-18
A80	1	2926.74	2018-04-18
A51	1	2164.72	2018-04-19
A82	1	3104.44	2018-04-19
A05	1	947.83	2018-04-20
A13	1	1051.92	2018-04-20
B42	1	233.57	2018-04-21
E24	1	344.05	2018-04-21
F07	1	529.97	2018-04-21
E04	1	840.52	2018-04-21
A08	1	937.25	2018-04-21
A24	1	1420.71	2018-04-21
A38	1	1881.79	2018-04-21
A72	1	2453.86	2018-04-21
E28	1	283.47	2018-04-22
F06	1	512.18	2018-04-22
A46	1	2090.31	2018-04-22
A74	1	2549.15	2018-04-22
A75	1	2750.82	2018-04-22
A77	1	2817.63	2018-04-22
A79	1	2899.39	2018-04-22
BO4	1	92.11	2018-04-23
F01	1	416.17	2018-04-23
E17	1	659.59	2018-04-23
E05	1	861.23	2018-04-23
A42	1	1968.24	2018-04-23
A53	1	2188.46	2018-04-23
C22	1	365.24	2018-04-24
E19	1	635.02	2018-04-24
E10	1	839.8	2018-04-24
E01	1	893.76	2018-04-24
A41	1	1946.83	2018-04-24
A64	1	2354.07	2018-04-24
A71	1	2434.48	2018-04-24
B54	1	143.1	2018-04-25
E12	1	803.78	2018-04-25
A33	1	1785.17	2018-04-25
A54	1	2165.86	2018-04-25
A62	1	2297.2	2018-04-25
A81	1	2940.9	2018-04-25
A45	1	2063.26	2018-04-26
A10	1	974.83	2018-04-27
A49	1	2132.23	2018-04-27
A60	1	2272.73	2018-04-28
A65	1	2360.86	2018-04-30
B53	1	90.4	2018-05-01
E30	1	246.72	2018-05-01
E16	1	709.35	2018-05-01
A25	1	1439.34	2018-05-01
A70	1	2434.23	2018-05-01
A28	1	1569.71	2018-05-02
F02	1	431.97	2018-05-03
A21	1	1291.7	2018-05-03
E20	1	489.68	2018-05-04
F05	1	491.66	2018-05-04
A06	1	929.31	2018-05-07
A40	1	1926.35	2018-05-07
A68	1	2424.8	2018-05-08
C20	1	255.31	2018-05-09
C09	1	305.57	2018-05-09
E03	1	871.61	2018-05-09
A86	1	3219.43	2018-05-10
C24	1	490.52	2018-05-12	nest building	interspecific occupation
E08	1	888.5	2018-05-12
A50	1	2151.05	2018-05-12
A87	1	3264.15	2018-05-12
E15	1	719.86	2018-05-13
A69	1	2449.06	2018-05-14
E02	1	876.97	2018-05-15
A30	1	1738.15	2018-05-16
E13	1	792.39	2018-05-18
E23	1	356.43	2018-05-21
E25	1	315.76	2018-05-23
A61	1	2282.7	2018-05-24
E31	1	232.24	2018-05-25
C11	2	241.24	2018-05-02	egg laying	interspecific occupation	no laying after occupation
B22	2	233.92	2018-05-03
B33	2	241.44	2018-05-03
B43	2	251.43	2018-05-03
B25	2	299.91	2018-05-03
B35	2	334.54	2018-05-03
C26	2	650.48	2018-05-03
B20	2	212.62	2018-05-07	egg incubation	intraspecific occupation
C19	2	73.71	2018-05-08
A67	2	245.35	2018-05-15	nest building	interspecific occupation
B39	2	262.25	2018-05-16
B50	2	142.7	2018-05-17
C21	2	310.51	2018-05-17	nest building	interspecific occupation
B52	2	104.97	2018-05-18
B41	2	214.84	2018-05-18	egg incubation	intraspecific occupation
B37	2	289.1	2018-05-18
C02	2	344.6	2018-05-18
B47	2	181.84	2018-05-19
B46	2	217.37	2018-05-19	egg incubation	intraspecific occupation
B21	2	220.9	2018-05-19
C10	2	256.64	2018-05-19	egg laying	intraspecific occupation	no laying after occupation
C07	2	466.61	2018-05-19
C04	2	385.24	2018-05-20	egg incubation	intraspecific occupation	no laying after occupation
B44	2	196.62	2018-05-21
B40	2	215.64	2018-05-21	egg incubation	intraspecific occupation	no laying after occupation
B20	2	212.62	2018-05-23	egg incubation	intraspecific occupation
B27	2	359.18	2018-05-24
B28	2	450.33	2018-05-25
B06-6	2	50.95	2018-05-29
B48	2	162.94	2018-05-29	nest building	interspecific occupation
B46	2	217.37	2018-06-04	egg incubation	intraspecific occupation
B12	2	120.85	2018-06-07
C24	2	490.52	2018-06-07	nest building	interspecific occupation
B04-2	2	92.11	2018-06-08
B10	2	99.8	2018-06-08
B18	2	187.05	2018-06-10
B41	2	214.84	2018-06-12	egg incubation	intraspecific occupation
C16	2	152.66	2018-06-13
C03	2	373.69	2018-06-19
B26	2	333.63	2018-06-21
B30	2	278.55	2018-06-23	egg incubation	intraspecific occupation	no laying after occupation
B51	2	121.76	2018-07-02
B38	2	283.3	2018-07-07
B16	2	168.92	2018-07-13
C01	2	315	2018-07-18
